# Supplementary material for: Involvement of sweet pepper CaLOX2 in jasmonate‐dependent induced defence against Western flower thrips
Source: J Integr Plant Biol. 2019 Feb 27;61(10):1085–98. doi: 10.1111/jipb.12742 (PMC6850143; doi:10.1111/jipb.12742)
Supplement: Supplementary file 2 — File S1. Primers used for (q)RT‐PCR, unique region of 282bp of the CaLOX2 coding region. induction medium and infiltration medium. [file JIPB-61-1085-s002.xlsx]

## Sheet: Primers
For (q)RT-PCR
Gene	Fwd-Primer	Rev-Primer
CaLOX2	GCCATTTCTGGATCGGATTA	GCATCAACAGGTGGTGTGAC
CaPINII	CTCGGAATTGTGATACAAGAATTGC	AAGGTACGTACGGCTGCTTCTTTAC
CaPR1	CCTTACGGGGAAAACCTAGC	ACCCTAGCACAACCAAGACG
CaActin	CCCAGATTATGTTTGAGACC	GCAAAGCATAACCCTCATAG
For (q)RT-PCR post VIGS- To check gene efficiency
CaLOX2	GCCATTTCTGGATCGGATTA	GCATCAACAGGTGGTGTGAC
Primers used to amplify unique region of CaLOX2 gene
CaLOX2	TTCGGATCCCTCAAAGAGGAGCACATTCGT	TTCGGAGCTCTACCAGTGGCATCAACAGGT

## Sheet: Fragment_282bp_VIGs
		Region of CaLOX2 gene used in TRV2 vector to silence the gene down
		CCCTCAAAGAGGAGCACATTCGTGGTCATCTCAATGGAATGACAGTTCAAGAGGCTTTGGATGCAAATAAGCTTTTCATAGTGGATTACCATGATGTATACCTGCCATTTCTGGATCGGATTAATGCACTTGATGGCCGCAAAGCATATGCAACACGCACCATCTTTTTCTTGTCTAGTTTGGGCACTCTCAAGCCCATTGCCATTGAGCTTAGCCTCCCCCAAACTGGTCCAAGTTCACGATCCAAACGTGTTGTCACACCACCTGTTGATGCCACTGGTA

## Sheet: Induction_medium
Induction medium	For 1 litre (g)
K2PO4 (K14)	10,5
KH2PO4 (K15)	4,5
(NH4)2SO4 (A53)	1
NaCitrate.2H2O (N20)	0,5
MgSO4 (1M stock)*	1 ml
Glycerol	4 ml
Glucose**	1
Fructose (F028)**	1
MES**	1,95
Set to pH 5,6
* For MgSO4 (1M) stock solution: 49,3 g in 200 ml
** Add after autoclave

## Sheet: Infiltration_medium
	Infiltration medium	For 1 litre (g)
	MES	1,95
	MgCl2 (M003)	2003
	Set to pH 5,4
	Use MQ water

## Sheet: Figure S1
									Figure S1. Expression of CaLOX2 in GUS-infiltrated samples upon thrips feeding. The expression level of each gene was normalized to housekeeping gene CaACTIN. Data are the means±SE of fourteen biological replicates from two independent experiments. Asterisks indicate significant differences (Student’s t test), ***p-value ˂ 0.001.

## Sheet: 100µM_JA_protocol
JA
MW: 210.3 g/mol - Dissolve the 100 mg JA in 2ml ethanol. - Transfer to 100 ml water. This is the stock solution of 1mg/ml, at 4.76µM. Store at -20. - For 500ml of 100 µM (0.1mM) JA : mix 10.5ml stock solution + 490 ml water + 0.5 ml Tween20 or 75 µl Silwet L77. - For 500ml Control : 497.5 ml water + 0.5 ml Tween20 or 75 µl Silwet L77 + 2ml ethanol
